# Supplementary material for: Effects of a High-Concentrate Diet on the Blood Parameters and Liver Transcriptome of Goats
Source: Animals (Basel). 2023 May 6;13(9):1559. doi: 10.3390/ani13091559 (PMC10177143; doi:10.3390/ani13091559)
Supplement: Supplementary file 1 [file animals-13-01559-s001.zip]

Archive with 1 entries (1 files):
- animals-2263165-supplementary.pdf
